# Supplementary material for: The Mobile Charging Vehicle Routing Problem with Time Windows and Recharging Services
Source: Comput Intell Neurosci. 2018 Oct 8;2018:5075916. doi: 10.1155/2018/5075916 (PMC6196982; doi:10.1155/2018/5075916)
Supplement: Supplementary Materials — All benchmark instances presented in this paper are shown in Folder Section 4.2. The name of each text file uses the corresponding example name, such as RC108-5. Specifically, all related data, such as location of charging stations, time windows, service time, and so on, are contained. Folder Section 4.3 contains three folders, named as Section 4.3.1, Section 4.3.2, and Section 4.3.3, which contain the data requirements of the corresponding part of the paper. [file 5075916.f1.zip]

Archive with 405 entries (360 files):
- 5075916.f1/Data/
- 5075916.f1/Data/Section 4.2/
- 5075916.f1/Data/Section 4.2/Gams10er/
- 5075916.f1/Data/Section 4.2/Gams10er/c101C10_explain.txt
- 5075916.f1/Data/Section 4.2/Gams10er/c104C10_explain.txt
- 5075916.f1/Data/Section 4.2/Gams10er/c202C10_explain.txt
- 5075916.f1/Data/Section 4.2/Gams10er/c205C10_explain.txt
- 5075916.f1/Data/Section 4.2/Gams10er/r102C10_explain.txt
- 5075916.f1/Data/Section 4.2/Gams10er/r103C10_explain.txt
- 5075916.f1/Data/Section 4.2/Gams10er/r201C10_explain.txt
- 5075916.f1/Data/Section 4.2/Gams10er/r203C10_explain.txt
- 5075916.f1/Data/Section 4.2/Gams10er/rc102C10_explain.txt
- 5075916.f1/Data/Section 4.2/Gams10er/rc108C10_explain.txt
- 5075916.f1/Data/Section 4.2/Gams10er/rc201C10_explain.txt
- 5075916.f1/Data/Section 4.2/Gams10er/rc205C10_explain.txt
- 5075916.f1/Data/Section 4.2/Gams15er/
- 5075916.f1/Data/Section 4.2/Gams15er/c103C15_explain.txt
- 5075916.f1/Data/Section 4.2/Gams15er/c106C15_explain.txt
- 5075916.f1/Data/Section 4.2/Gams15er/c202C15_explain.txt
- 5075916.f1/Data/Section 4.2/Gams15er/c208C15_explain.txt
- 5075916.f1/Data/Section 4.2/Gams15er/r102C15_explain.txt
- 5075916.f1/Data/Section 4.2/Gams15er/r105C15_explain.txt
- 5075916.f1/Data/Section 4.2/Gams15er/r202C15_explain.txt
- 5075916.f1/Data/Section 4.2/Gams15er/r209C15_explain.txt
- 5075916.f1/Data/Section 4.2/Gams15er/rc103C15_explain.txt
- 5075916.f1/Data/Section 4.2/Gams15er/rc108C15_explain.txt
- 5075916.f1/Data/Section 4.2/Gams15er/rc202C15_explain.txt
- 5075916.f1/Data/Section 4.2/Gams15er/rc204C15_explain.txt
- 5075916.f1/Data/Section 4.2/Gams5er/
- 5075916.f1/Data/Section 4.2/Gams5er/c101c5_explain.txt
- 5075916.f1/Data/Section 4.2/Gams5er/c103C5_explain.txt
- 5075916.f1/Data/Section 4.2/Gams5er/c206C5_explain.txt
- 5075916.f1/Data/Section 4.2/Gams5er/c208C5_explain.txt
- 5075916.f1/Data/Section 4.2/Gams5er/r104C5_explain.txt
- 5075916.f1/Data/Section 4.2/Gams5er/r105C5_explain.txt
- 5075916.f1/Data/Section 4.2/Gams5er/r202C5_explain.txt
- 5075916.f1/Data/Section 4.2/Gams5er/r203C5_explain.txt
- 5075916.f1/Data/Section 4.2/Gams5er/rc105C5_explain.txt
- 5075916.f1/Data/Section 4.2/Gams5er/rc108C5_explain.txt
- 5075916.f1/Data/Section 4.2/Gams5er/rc204C5_explain.txt
- 5075916.f1/Data/Section 4.2/Gams5er/rc208C5_explain.txt
- 5075916.f1/Data/Section 4.3/
- 5075916.f1/Data/Section 4.3/Section 4.3.1/
- 5075916.f1/Data/Section 4.3/Section 4.3.1/BC-Case I/
- 5075916.f1/Data/Section 4.3/Section 4.3.1/BC-Case I/Gams10er/
- 5075916.f1/Data/Section 4.3/Section 4.3.1/BC-Case I/Gams10er/c101C10_explain.txt
- 5075916.f1/Data/Section 4.3/Section 4.3.1/BC-Case I/Gams10er/c104C10_explain.txt
- 5075916.f1/Data/Section 4.3/Section 4.3.1/BC-Case I/Gams10er/c202C10_explain.txt
- 5075916.f1/Data/Section 4.3/Section 4.3.1/BC-Case I/Gams10er/c205C10_explain.txt
- 5075916.f1/Data/Section 4.3/Section 4.3.1/BC-Case I/Gams10er/r102C10_explain.txt
- 5075916.f1/Data/Section 4.3/Section 4.3.1/BC-Case I/Gams10er/r103C10_explain.txt
- 5075916.f1/Data/Section 4.3/Section 4.3.1/BC-Case I/Gams10er/r201C10_explain.txt
- 5075916.f1/Data/Section 4.3/Section 4.3.1/BC-Case I/Gams10er/r203C10_explain.txt
- 5075916.f1/Data/Section 4.3/Section 4.3.1/BC-Case I/Gams10er/rc102C10_explain.txt
- 5075916.f1/Data/Section 4.3/Section 4.3.1/BC-Case I/Gams10er/rc108C10_explain.txt
- 5075916.f1/Data/Section 4.3/Section 4.3.1/BC-Case I/Gams10er/rc201C10_explain.txt
- 5075916.f1/Data/Section 4.3/Section 4.3.1/BC-Case I/Gams10er/rc205C10_explain.txt
- 5075916.f1/Data/Section 4.3/Section 4.3.1/BC-Case I/Gams15er/
- 5075916.f1/Data/Section 4.3/Section 4.3.1/BC-Case I/Gams15er/c103C15_explain.txt
- 5075916.f1/Data/Section 4.3/Section 4.3.1/BC-Case I/Gams15er/c106C15_explain.txt
- 5075916.f1/Data/Section 4.3/Section 4.3.1/BC-Case I/Gams15er/c202C15_explain.txt
- 5075916.f1/Data/Section 4.3/Section 4.3.1/BC-Case I/Gams15er/c208C15_explain.txt
- 5075916.f1/Data/Section 4.3/Section 4.3.1/BC-Case I/Gams15er/r102C15_explain.txt
- 5075916.f1/Data/Section 4.3/Section 4.3.1/BC-Case I/Gams15er/r105C15_explain.txt
- 5075916.f1/Data/Section 4.3/Section 4.3.1/BC-Case I/Gams15er/r202C15_explain.txt
- 5075916.f1/Data/Section 4.3/Section 4.3.1/BC-Case I/Gams15er/r209C15_explain.txt
- 5075916.f1/Data/Section 4.3/Section 4.3.1/BC-Case I/Gams15er/rc103C15_explain.txt
- 5075916.f1/Data/Section 4.3/Section 4.3.1/BC-Case I/Gams15er/rc108C15_explain.txt
- 5075916.f1/Data/Section 4.3/Section 4.3.1/BC-Case I/Gams15er/rc202C15_explain.txt
- 5075916.f1/Data/Section 4.3/Section 4.3.1/BC-Case I/Gams15er/rc204C15_explain.txt
- 5075916.f1/Data/Section 4.3/Section 4.3.1/BC-Case I/Gams5er/
- 5075916.f1/Data/Section 4.3/Section 4.3.1/BC-Case I/Gams5er/c101c5_explain.txt
- 5075916.f1/Data/Section 4.3/Section 4.3.1/BC-Case I/Gams5er/c103C5_explain.txt
- 5075916.f1/Data/Section 4.3/Section 4.3.1/BC-Case I/Gams5er/c206C5_explain.txt
- 5075916.f1/Data/Section 4.3/Section 4.3.1/BC-Case I/Gams5er/c208C5_explain.txt
- 5075916.f1/Data/Section 4.3/Section 4.3.1/BC-Case I/Gams5er/r104C5_explain.txt
- 5075916.f1/Data/Section 4.3/Section 4.3.1/BC-Case I/Gams5er/r105C5_explain.txt
- 5075916.f1/Data/Section 4.3/Section 4.3.1/BC-Case I/Gams5er/r202C5_explain.txt
- 5075916.f1/Data/Section 4.3/Section 4.3.1/BC-Case I/Gams5er/r203C5_explain.txt
- 5075916.f1/Data/Section 4.3/Section 4.3.1/BC-Case I/Gams5er/rc105C5_explain.txt
- 5075916.f1/Data/Section 4.3/Section 4.3.1/BC-Case I/Gams5er/rc108C5_explain.txt
- 5075916.f1/Data/Section 4.3/Section 4.3.1/BC-Case I/Gams5er/rc204C5_explain.txt
- 5075916.f1/Data/Section 4.3/Section 4.3.1/BC-Case I/Gams5er/rc208C5_explain.txt
- 5075916.f1/Data/Section 4.3/Section 4.3.1/BC-Case II/
- 5075916.f1/Data/Section 4.3/Section 4.3.1/BC-Case II/Gams10er/
- 5075916.f1/Data/Section 4.3/Section 4.3.1/BC-Case II/Gams10er/c101C10_explain.txt
- 5075916.f1/Data/Section 4.3/Section 4.3.1/BC-Case II/Gams10er/c104C10_explain.txt
- 5075916.f1/Data/Section 4.3/Section 4.3.1/BC-Case II/Gams10er/c202C10_explain.txt
- 5075916.f1/Data/Section 4.3/Section 4.3.1/BC-Case II/Gams10er/c205C10_explain.txt
- 5075916.f1/Data/Section 4.3/Section 4.3.1/BC-Case II/Gams10er/r102C10_explain.txt
- 5075916.f1/Data/Section 4.3/Section 4.3.1/BC-Case II/Gams10er/r103C10_explain.txt
- 5075916.f1/Data/Section 4.3/Section 4.3.1/BC-Case II/Gams10er/r201C10_explain.txt
- 5075916.f1/Data/Section 4.3/Section 4.3.1/BC-Case II/Gams10er/r203C10_explain.txt
- 5075916.f1/Data/Section 4.3/Section 4.3.1/BC-Case II/Gams10er/rc102C10_explain.txt
- 5075916.f1/Data/Section 4.3/Section 4.3.1/BC-Case II/Gams10er/rc108C10_explain.txt
- 5075916.f1/Data/Section 4.3/Section 4.3.1/BC-Case II/Gams10er/rc201C10_explain.txt
- 5075916.f1/Data/Section 4.3/Section 4.3.1/BC-Case II/Gams10er/rc205C10_explain.txt
- 5075916.f1/Data/Section 4.3/Section 4.3.1/BC-Case II/Gams15er/
- 5075916.f1/Data/Section 4.3/Section 4.3.1/BC-Case II/Gams15er/c103C15_explain.txt
- 5075916.f1/Data/Section 4.3/Section 4.3.1/BC-Case II/Gams15er/c106C15_explain.txt
- 5075916.f1/Data/Section 4.3/Section 4.3.1/BC-Case II/Gams15er/c202C15_explain.txt
- 5075916.f1/Data/Section 4.3/Section 4.3.1/BC-Case II/Gams15er/c208C15_explain.txt
- 5075916.f1/Data/Section 4.3/Section 4.3.1/BC-Case II/Gams15er/r102C15_explain.txt
- 5075916.f1/Data/Section 4.3/Section 4.3.1/BC-Case II/Gams15er/r105C15_explain.txt
- 5075916.f1/Data/Section 4.3/Section 4.3.1/BC-Case II/Gams15er/r202C15_explain.txt
- 5075916.f1/Data/Section 4.3/Section 4.3.1/BC-Case II/Gams15er/r209C15_explain.txt
- 5075916.f1/Data/Section 4.3/Section 4.3.1/BC-Case II/Gams15er/rc103C15_explain.txt
- 5075916.f1/Data/Section 4.3/Section 4.3.1/BC-Case II/Gams15er/rc108C15_explain.txt
- 5075916.f1/Data/Section 4.3/Section 4.3.1/BC-Case II/Gams15er/rc202C15_explain.txt
- 5075916.f1/Data/Section 4.3/Section 4.3.1/BC-Case II/Gams15er/rc204C15_explain.txt
- 5075916.f1/Data/Section 4.3/Section 4.3.1/BC-Case II/Gams5er/
- 5075916.f1/Data/Section 4.3/Section 4.3.1/BC-Case II/Gams5er/c101c5_explain.txt
- 5075916.f1/Data/Section 4.3/Section 4.3.1/BC-Case II/Gams5er/c103C5_explain.txt
- 5075916.f1/Data/Section 4.3/Section 4.3.1/BC-Case II/Gams5er/c206C5_explain.txt
- 5075916.f1/Data/Section 4.3/Section 4.3.1/BC-Case II/Gams5er/c208C5_explain.txt
- 5075916.f1/Data/Section 4.3/Section 4.3.1/BC-Case II/Gams5er/r104C5_explain.txt
- 5075916.f1/Data/Section 4.3/Section 4.3.1/BC-Case II/Gams5er/r105C5_explain.txt
- 5075916.f1/Data/Section 4.3/Section 4.3.1/BC-Case II/Gams5er/r202C5_explain.txt
- 5075916.f1/Data/Section 4.3/Section 4.3.1/BC-Case II/Gams5er/r203C5_explain.txt
- 5075916.f1/Data/Section 4.3/Section 4.3.1/BC-Case II/Gams5er/rc105C5_explain.txt
- 5075916.f1/Data/Section 4.3/Section 4.3.1/BC-Case II/Gams5er/rc108C5_explain.txt
- 5075916.f1/Data/Section 4.3/Section 4.3.1/BC-Case II/Gams5er/rc204C5_explain.txt
- 5075916.f1/Data/Section 4.3/Section 4.3.1/BC-Case II/Gams5er/rc208C5_explain.txt
- 5075916.f1/Data/Section 4.3/Section 4.3.1/BC-Case III/
- 5075916.f1/Data/Section 4.3/Section 4.3.1/BC-Case III/Gams10er/
- 5075916.f1/Data/Section 4.3/Section 4.3.1/BC-Case III/Gams10er/c101C10_explain.txt
- 5075916.f1/Data/Section 4.3/Section 4.3.1/BC-Case III/Gams10er/c104C10_explain.txt
- 5075916.f1/Data/Section 4.3/Section 4.3.1/BC-Case III/Gams10er/c202C10_explain.txt
- 5075916.f1/Data/Section 4.3/Section 4.3.1/BC-Case III/Gams10er/c205C10_explain.txt
- 5075916.f1/Data/Section 4.3/Section 4.3.1/BC-Case III/Gams10er/r102C10_explain.txt
- 5075916.f1/Data/Section 4.3/Section 4.3.1/BC-Case III/Gams10er/r103C10_explain.txt
- 5075916.f1/Data/Section 4.3/Section 4.3.1/BC-Case III/Gams10er/r201C10_explain.txt
- 5075916.f1/Data/Section 4.3/Section 4.3.1/BC-Case III/Gams10er/r203C10_explain.txt
- 5075916.f1/Data/Section 4.3/Section 4.3.1/BC-Case III/Gams10er/rc102C10_explain.txt
- 5075916.f1/Data/Section 4.3/Section 4.3.1/BC-Case III/Gams10er/rc108C10_explain.txt
- 5075916.f1/Data/Section 4.3/Section 4.3.1/BC-Case III/Gams10er/rc201C10_explain.txt
- 5075916.f1/Data/Section 4.3/Section 4.3.1/BC-Case III/Gams10er/rc205C10_explain.txt
- 5075916.f1/Data/Section 4.3/Section 4.3.1/BC-Case III/Gams15er/
- 5075916.f1/Data/Section 4.3/Section 4.3.1/BC-Case III/Gams15er/c103C15_explain.txt
- 5075916.f1/Data/Section 4.3/Section 4.3.1/BC-Case III/Gams15er/c106C15_explain.txt
- 5075916.f1/Data/Section 4.3/Section 4.3.1/BC-Case III/Gams15er/c202C15_explain.txt
- 5075916.f1/Data/Section 4.3/Section 4.3.1/BC-Case III/Gams15er/c208C15_explain.txt
- 5075916.f1/Data/Section 4.3/Section 4.3.1/BC-Case III/Gams15er/r102C15_explain.txt
- 5075916.f1/Data/Section 4.3/Section 4.3.1/BC-Case III/Gams15er/r105C15_explain.txt
- 5075916.f1/Data/Section 4.3/Section 4.3.1/BC-Case III/Gams15er/r202C15_explain.txt
- 5075916.f1/Data/Section 4.3/Section 4.3.1/BC-Case III/Gams15er/r209C15_explain.txt
- 5075916.f1/Data/Section 4.3/Section 4.3.1/BC-Case III/Gams15er/rc103C15_explain.txt
- 5075916.f1/Data/Section 4.3/Section 4.3.1/BC-Case III/Gams15er/rc108C15_explain.txt
- 5075916.f1/Data/Section 4.3/Section 4.3.1/BC-Case III/Gams15er/rc202C15_explain.txt
- 5075916.f1/Data/Section 4.3/Section 4.3.1/BC-Case III/Gams15er/rc204C15_explain.txt
- 5075916.f1/Data/Section 4.3/Section 4.3.1/BC-Case III/Gams5er/
- 5075916.f1/Data/Section 4.3/Section 4.3.1/BC-Case III/Gams5er/c101c5_explain.txt
- 5075916.f1/Data/Section 4.3/Section 4.3.1/BC-Case III/Gams5er/c103C5_explain.txt
- 5075916.f1/Data/Section 4.3/Section 4.3.1/BC-Case III/Gams5er/c206C5_explain.txt
- 5075916.f1/Data/Section 4.3/Section 4.3.1/BC-Case III/Gams5er/c208C5_explain.txt
- 5075916.f1/Data/Section 4.3/Section 4.3.1/BC-Case III/Gams5er/r104C5_explain.txt
- 5075916.f1/Data/Section 4.3/Section 4.3.1/BC-Case III/Gams5er/r105C5_explain.txt
- 5075916.f1/Data/Section 4.3/Section 4.3.1/BC-Case III/Gams5er/r202C5_explain.txt
- 5075916.f1/Data/Section 4.3/Section 4.3.1/BC-Case III/Gams5er/r203C5_explain.txt
- 5075916.f1/Data/Section 4.3/Section 4.3.1/BC-Case III/Gams5er/rc105C5_explain.txt
- 5075916.f1/Data/Section 4.3/Section 4.3.1/BC-Case III/Gams5er/rc108C5_explain.txt
- 5075916.f1/Data/Section 4.3/Section 4.3.1/BC-Case III/Gams5er/rc204C5_explain.txt
- 5075916.f1/Data/Section 4.3/Section 4.3.1/BC-Case III/Gams5er/rc208C5_explain.txt
- 5075916.f1/Data/Section 4.3/Section 4.3.2/
- 5075916.f1/Data/Section 4.3/Section 4.3.2/CR-Case I/
- 5075916.f1/Data/Section 4.3/Section 4.3.2/CR-Case I/Gams10er/
- 5075916.f1/Data/Section 4.3/Section 4.3.2/CR-Case I/Gams10er/c101C10_explain.txt
- 5075916.f1/Data/Section 4.3/Section 4.3.2/CR-Case I/Gams10er/c104C10_explain.txt
- 5075916.f1/Data/Section 4.3/Section 4.3.2/CR-Case I/Gams10er/c202C10_explain.txt
- 5075916.f1/Data/Section 4.3/Section 4.3.2/CR-Case I/Gams10er/c205C10_explain.txt
- 5075916.f1/Data/Section 4.3/Section 4.3.2/CR-Case I/Gams10er/r102C10_explain.txt
- 5075916.f1/Data/Section 4.3/Section 4.3.2/CR-Case I/Gams10er/r103C10_explain.txt
- 5075916.f1/Data/Section 4.3/Section 4.3.2/CR-Case I/Gams10er/r201C10_explain.txt
- 5075916.f1/Data/Section 4.3/Section 4.3.2/CR-Case I/Gams10er/r203C10_explain.txt
- 5075916.f1/Data/Section 4.3/Section 4.3.2/CR-Case I/Gams10er/rc102C10_explain.txt
- 5075916.f1/Data/Section 4.3/Section 4.3.2/CR-Case I/Gams10er/rc108C10_explain.txt
- 5075916.f1/Data/Section 4.3/Section 4.3.2/CR-Case I/Gams10er/rc201C10_explain.txt
- 5075916.f1/Data/Section 4.3/Section 4.3.2/CR-Case I/Gams10er/rc205C10_explain.txt
- 5075916.f1/Data/Section 4.3/Section 4.3.2/CR-Case I/Gams15er/
- 5075916.f1/Data/Section 4.3/Section 4.3.2/CR-Case I/Gams15er/c103C15_explain.txt
- 5075916.f1/Data/Section 4.3/Section 4.3.2/CR-Case I/Gams15er/c106C15_explain.txt
- 5075916.f1/Data/Section 4.3/Section 4.3.2/CR-Case I/Gams15er/c202C15_explain.txt
- 5075916.f1/Data/Section 4.3/Section 4.3.2/CR-Case I/Gams15er/c208C15_explain.txt
- 5075916.f1/Data/Section 4.3/Section 4.3.2/CR-Case I/Gams15er/r102C15_explain.txt
- 5075916.f1/Data/Section 4.3/Section 4.3.2/CR-Case I/Gams15er/r105C15_explain.txt
- 5075916.f1/Data/Section 4.3/Section 4.3.2/CR-Case I/Gams15er/r202C15_explain.txt
- 5075916.f1/Data/Section 4.3/Section 4.3.2/CR-Case I/Gams15er/r209C15_explain.txt
- 5075916.f1/Data/Section 4.3/Section 4.3.2/CR-Case I/Gams15er/rc103C15_explain.txt
- 5075916.f1/Data/Section 4.3/Section 4.3.2/CR-Case I/Gams15er/rc108C15_explain.txt
- 5075916.f1/Data/Section 4.3/Section 4.3.2/CR-Case I/Gams15er/rc202C15_explain.txt
- 5075916.f1/Data/Section 4.3/Section 4.3.2/CR-Case I/Gams15er/rc204C15_explain.txt
- 5075916.f1/Data/Section 4.3/Section 4.3.2/CR-Case I/Gams5er/
- 5075916.f1/Data/Section 4.3/Section 4.3.2/CR-Case I/Gams5er/c101c5_explain.txt
- 5075916.f1/Data/Section 4.3/Section 4.3.2/CR-Case I/Gams5er/c103C5_explain.txt
- 5075916.f1/Data/Section 4.3/Section 4.3.2/CR-Case I/Gams5er/c206C5_explain.txt
- 5075916.f1/Data/Section 4.3/Section 4.3.2/CR-Case I/Gams5er/c208C5_explain.txt
- 5075916.f1/Data/Section 4.3/Section 4.3.2/CR-Case I/Gams5er/r104C5_explain.txt
- 5075916.f1/Data/Section 4.3/Section 4.3.2/CR-Case I/Gams5er/r105C5_explain.txt
- 5075916.f1/Data/Section 4.3/Section 4.3.2/CR-Case I/Gams5er/r202C5_explain.txt
- 5075916.f1/Data/Section 4.3/Section 4.3.2/CR-Case I/Gams5er/r203C5_explain.txt
- 5075916.f1/Data/Section 4.3/Section 4.3.2/CR-Case I/Gams5er/rc105C5_explain.txt
- 5075916.f1/Data/Section 4.3/Section 4.3.2/CR-Case I/Gams5er/rc108C5_explain.txt
- 5075916.f1/Data/Section 4.3/Section 4.3.2/CR-Case I/Gams5er/rc204C5_explain.txt
- 5075916.f1/Data/Section 4.3/Section 4.3.2/CR-Case I/Gams5er/rc208C5_explain.txt
- 5075916.f1/Data/Section 4.3/Section 4.3.2/CR-Case II/
- 5075916.f1/Data/Section 4.3/Section 4.3.2/CR-Case II/Gams10er/
- 5075916.f1/Data/Section 4.3/Section 4.3.2/CR-Case II/Gams10er/c101C10_explain.txt
- 5075916.f1/Data/Section 4.3/Section 4.3.2/CR-Case II/Gams10er/c104C10_explain.txt
- 5075916.f1/Data/Section 4.3/Section 4.3.2/CR-Case II/Gams10er/c202C10_explain.txt
- 5075916.f1/Data/Section 4.3/Section 4.3.2/CR-Case II/Gams10er/c205C10_explain.txt
- 5075916.f1/Data/Section 4.3/Section 4.3.2/CR-Case II/Gams10er/r102C10_explain.txt
- 5075916.f1/Data/Section 4.3/Section 4.3.2/CR-Case II/Gams10er/r103C10_explain.txt
- 5075916.f1/Data/Section 4.3/Section 4.3.2/CR-Case II/Gams10er/r201C10_explain.txt
- 5075916.f1/Data/Section 4.3/Section 4.3.2/CR-Case II/Gams10er/r203C10_explain.txt
- 5075916.f1/Data/Section 4.3/Section 4.3.2/CR-Case II/Gams10er/rc102C10_explain.txt
- 5075916.f1/Data/Section 4.3/Section 4.3.2/CR-Case II/Gams10er/rc108C10_explain.txt
- 5075916.f1/Data/Section 4.3/Section 4.3.2/CR-Case II/Gams10er/rc201C10_explain.txt
- 5075916.f1/Data/Section 4.3/Section 4.3.2/CR-Case II/Gams10er/rc205C10_explain.txt
- 5075916.f1/Data/Section 4.3/Section 4.3.2/CR-Case II/Gams15er/
- 5075916.f1/Data/Section 4.3/Section 4.3.2/CR-Case II/Gams15er/c103C15_explain.txt
- 5075916.f1/Data/Section 4.3/Section 4.3.2/CR-Case II/Gams15er/c106C15_explain.txt
- 5075916.f1/Data/Section 4.3/Section 4.3.2/CR-Case II/Gams15er/c202C15_explain.txt
- 5075916.f1/Data/Section 4.3/Section 4.3.2/CR-Case II/Gams15er/c208C15_explain.txt
- 5075916.f1/Data/Section 4.3/Section 4.3.2/CR-Case II/Gams15er/r102C15_explain.txt
- 5075916.f1/Data/Section 4.3/Section 4.3.2/CR-Case II/Gams15er/r105C15_explain.txt
- 5075916.f1/Data/Section 4.3/Section 4.3.2/CR-Case II/Gams15er/r202C15_explain.txt
- 5075916.f1/Data/Section 4.3/Section 4.3.2/CR-Case II/Gams15er/r209C15_explain.txt
- 5075916.f1/Data/Section 4.3/Section 4.3.2/CR-Case II/Gams15er/rc103C15_explain.txt
- 5075916.f1/Data/Section 4.3/Section 4.3.2/CR-Case II/Gams15er/rc108C15_explain.txt
- 5075916.f1/Data/Section 4.3/Section 4.3.2/CR-Case II/Gams15er/rc202C15_explain.txt
- 5075916.f1/Data/Section 4.3/Section 4.3.2/CR-Case II/Gams15er/rc204C15_explain.txt
- 5075916.f1/Data/Section 4.3/Section 4.3.2/CR-Case II/Gams5er/
- 5075916.f1/Data/Section 4.3/Section 4.3.2/CR-Case II/Gams5er/c101c5_explain.txt
- 5075916.f1/Data/Section 4.3/Section 4.3.2/CR-Case II/Gams5er/c103C5_explain.txt
- 5075916.f1/Data/Section 4.3/Section 4.3.2/CR-Case II/Gams5er/c206C5_explain.txt
- 5075916.f1/Data/Section 4.3/Section 4.3.2/CR-Case II/Gams5er/c208C5_explain.txt
- 5075916.f1/Data/Section 4.3/Section 4.3.2/CR-Case II/Gams5er/r104C5_explain.txt
- 5075916.f1/Data/Section 4.3/Section 4.3.2/CR-Case II/Gams5er/r105C5_explain.txt
- 5075916.f1/Data/Section 4.3/Section 4.3.2/CR-Case II/Gams5er/r202C5_explain.txt
- 5075916.f1/Data/Section 4.3/Section 4.3.2/CR-Case II/Gams5er/r203C5_explain.txt
- 5075916.f1/Data/Section 4.3/Section 4.3.2/CR-Case II/Gams5er/rc105C5_explain.txt
- 5075916.f1/Data/Section 4.3/Section 4.3.2/CR-Case II/Gams5er/rc108C5_explain.txt
- 5075916.f1/Data/Section 4.3/Section 4.3.2/CR-Case II/Gams5er/rc204C5_explain.txt
- 5075916.f1/Data/Section 4.3/Section 4.3.2/CR-Case II/Gams5er/rc208C5_explain.txt
- 5075916.f1/Data/Section 4.3/Section 4.3.2/CR-Case III/
- 5075916.f1/Data/Section 4.3/Section 4.3.2/CR-Case III/Gams10er/
- 5075916.f1/Data/Section 4.3/Section 4.3.2/CR-Case III/Gams10er/c101C10_explain.txt
- 5075916.f1/Data/Section 4.3/Section 4.3.2/CR-Case III/Gams10er/c104C10_explain.txt
- 5075916.f1/Data/Section 4.3/Section 4.3.2/CR-Case III/Gams10er/c202C10_explain.txt
- 5075916.f1/Data/Section 4.3/Section 4.3.2/CR-Case III/Gams10er/c205C10_explain.txt
- 5075916.f1/Data/Section 4.3/Section 4.3.2/CR-Case III/Gams10er/r102C10_explain.txt
- 5075916.f1/Data/Section 4.3/Section 4.3.2/CR-Case III/Gams10er/r103C10_explain.txt
- 5075916.f1/Data/Section 4.3/Section 4.3.2/CR-Case III/Gams10er/r201C10_explain.txt
- 5075916.f1/Data/Section 4.3/Section 4.3.2/CR-Case III/Gams10er/r203C10_explain.txt
- 5075916.f1/Data/Section 4.3/Section 4.3.2/CR-Case III/Gams10er/rc102C10_explain.txt
- 5075916.f1/Data/Section 4.3/Section 4.3.2/CR-Case III/Gams10er/rc108C10_explain.txt
- 5075916.f1/Data/Section 4.3/Section 4.3.2/CR-Case III/Gams10er/rc201C10_explain.txt
- 5075916.f1/Data/Section 4.3/Section 4.3.2/CR-Case III/Gams10er/rc205C10_explain.txt
- 5075916.f1/Data/Section 4.3/Section 4.3.2/CR-Case III/Gams15er/
- 5075916.f1/Data/Section 4.3/Section 4.3.2/CR-Case III/Gams15er/c103C15_explain.txt
- 5075916.f1/Data/Section 4.3/Section 4.3.2/CR-Case III/Gams15er/c106C15_explain.txt
- 5075916.f1/Data/Section 4.3/Section 4.3.2/CR-Case III/Gams15er/c202C15_explain.txt
- 5075916.f1/Data/Section 4.3/Section 4.3.2/CR-Case III/Gams15er/c208C15_explain.txt
- 5075916.f1/Data/Section 4.3/Section 4.3.2/CR-Case III/Gams15er/r102C15_explain.txt
- 5075916.f1/Data/Section 4.3/Section 4.3.2/CR-Case III/Gams15er/r105C15_explain.txt
- 5075916.f1/Data/Section 4.3/Section 4.3.2/CR-Case III/Gams15er/r202C15_explain.txt
- 5075916.f1/Data/Section 4.3/Section 4.3.2/CR-Case III/Gams15er/r209C15_explain.txt
- 5075916.f1/Data/Section 4.3/Section 4.3.2/CR-Case III/Gams15er/rc103C15_explain.txt
- 5075916.f1/Data/Section 4.3/Section 4.3.2/CR-Case III/Gams15er/rc108C15_explain.txt
- 5075916.f1/Data/Section 4.3/Section 4.3.2/CR-Case III/Gams15er/rc202C15_explain.txt
- 5075916.f1/Data/Section 4.3/Section 4.3.2/CR-Case III/Gams15er/rc204C15_explain.txt
- 5075916.f1/Data/Section 4.3/Section 4.3.2/CR-Case III/Gams5er/
- 5075916.f1/Data/Section 4.3/Section 4.3.2/CR-Case III/Gams5er/c101c5_explain.txt
- 5075916.f1/Data/Section 4.3/Section 4.3.2/CR-Case III/Gams5er/c103C5_explain.txt
- 5075916.f1/Data/Section 4.3/Section 4.3.2/CR-Case III/Gams5er/c206C5_explain.txt
- 5075916.f1/Data/Section 4.3/Section 4.3.2/CR-Case III/Gams5er/c208C5_explain.txt
- 5075916.f1/Data/Section 4.3/Section 4.3.2/CR-Case III/Gams5er/r104C5_explain.txt
- 5075916.f1/Data/Section 4.3/Section 4.3.2/CR-Case III/Gams5er/r105C5_explain.txt
- 5075916.f1/Data/Section 4.3/Section 4.3.2/CR-Case III/Gams5er/r202C5_explain.txt
- 5075916.f1/Data/Section 4.3/Section 4.3.2/CR-Case III/Gams5er/r203C5_explain.txt
- 5075916.f1/Data/Section 4.3/Section 4.3.2/CR-Case III/Gams5er/rc105C5_explain.txt
- 5075916.f1/Data/Section 4.3/Section 4.3.2/CR-Case III/Gams5er/rc108C5_explain.txt
- 5075916.f1/Data/Section 4.3/Section 4.3.2/CR-Case III/Gams5er/rc204C5_explain.txt
- 5075916.f1/Data/Section 4.3/Section 4.3.2/CR-Case III/Gams5er/rc208C5_explain.txt
- 5075916.f1/Data/Section 4.3/Section 4.3.3/
- 5075916.f1/Data/Section 4.3/Section 4.3.3/BC-Case I/
- 5075916.f1/Data/Section 4.3/Section 4.3.3/BC-Case I/Gams10er/
- 5075916.f1/Data/Section 4.3/Section 4.3.3/BC-Case I/Gams10er/c101C10_explain.txt
- 5075916.f1/Data/Section 4.3/Section 4.3.3/BC-Case I/Gams10er/c104C10_explain.txt
- 5075916.f1/Data/Section 4.3/Section 4.3.3/BC-Case I/Gams10er/c202C10_explain.txt
- 5075916.f1/Data/Section 4.3/Section 4.3.3/BC-Case I/Gams10er/c205C10_explain.txt
- 5075916.f1/Data/Section 4.3/Section 4.3.3/BC-Case I/Gams10er/r102C10_explain.txt
- 5075916.f1/Data/Section 4.3/Section 4.3.3/BC-Case I/Gams10er/r103C10_explain.txt
- 5075916.f1/Data/Section 4.3/Section 4.3.3/BC-Case I/Gams10er/r201C10_explain.txt
- 5075916.f1/Data/Section 4.3/Section 4.3.3/BC-Case I/Gams10er/r203C10_explain.txt
- 5075916.f1/Data/Section 4.3/Section 4.3.3/BC-Case I/Gams10er/rc102C10_explain.txt
- 5075916.f1/Data/Section 4.3/Section 4.3.3/BC-Case I/Gams10er/rc108C10_explain.txt
- 5075916.f1/Data/Section 4.3/Section 4.3.3/BC-Case I/Gams10er/rc201C10_explain.txt
- 5075916.f1/Data/Section 4.3/Section 4.3.3/BC-Case I/Gams10er/rc205C10_explain.txt
- 5075916.f1/Data/Section 4.3/Section 4.3.3/BC-Case I/Gams15er/
[truncated: 105 more entries]
