# Supplementary material for: The Mobile Charging Vehicle Routing Problem with Time Windows and Recharging Services
Source: Comput Intell Neurosci. 2018 Oct 8;2018:5075916. doi: 10.1155/2018/5075916 (PMC6196982; doi:10.1155/2018/5075916)
Supplement: Supplementary Materials — All benchmark instances presented in this paper are shown in Folder Section 4.2. The name of each text file uses the corresponding example name, such as RC108-5. Specifically, all related data, such as location of charging stations, time windows, service time, and so on, are contained. Folder Section 4.3 contains three folders, named as Section 4.3.1, Section 4.3.2, and Section 4.3.3, which contain the data requirements of the corresponding part of the paper. [file 5075916.f1.zip › 5075916.f1/Data/Section 4.3/Section 4.3.1/BC-Case III/Gams10er/r203C10_explain.txt]

StringID   Type       x          y          Demand_num ReadyTime  DueDate    ServiceTime      Electricity_demand 
D0         d          35.0       35.0       0.0        0.0        1000.0     0.0              0.0
S0         f          35.0       35.0       0.0        0.0        1000.0     0.0              0.0
S1         f          61.0       37.0       0.0        0.0        1000.0     0.0              0.0
S2         f          74.0       39.0       0.0        0.0        1000.0     0.0              0.0
S3         f          47.0       57.0       0.0        0.0        1000.0     0.0              0.0
S4         f          57.0       65.0       0.0        0.0        1000.0     0.0              0.0
S5         f          29.0       59.0       0.0        0.0        1000.0     0.0              0.0
S6         f          34.0       71.0       0.0        0.0        1000.0     0.0              0.0
S7         f          22.0       58.0       0.0        0.0        1000.0     0.0              0.0
S8         f          7.0        61.0       0.0        0.0        1000.0     0.0              0.0
S9         f          18.0       41.0       0.0        0.0        1000.0     0.0              0.0
S10        f          5.0        39.0       0.0        0.0        1000.0     0.0              0.0
S11        f          14.0       20.0       0.0        0.0        1000.0     0.0              0.0
S12        f          0.0        26.0       0.0        0.0        1000.0     0.0              0.0
S13        f          24.0       25.0       0.0        0.0        1000.0     0.0              0.0
S14        f          26.0       6.0        0.0        0.0        1000.0     0.0              0.0
S15        f          34.0       20.0       0.0        0.0        1000.0     0.0              0.0
S16        f          41.0       5.0        0.0        0.0        1000.0     0.0              0.0
S17        f          50.0       9.0        0.0        0.0        1000.0     0.0              0.0
S18        f          61.0       14.0       0.0        0.0        1000.0     0.0              0.0
S19        f          62.0       21.0       0.0        0.0        1000.0     0.0              0.0
S20        f          74.0       30.0       0.0        0.0        1000.0     0.0              0.0
C84        c          11.0       31.0       1.0        0.0        965.0      10.0             12.7
C11        c          20.0       65.0       1.0        0.0        956.0      10.0             12.4
C57        c          32.0       12.0       1.0        0.0        966.0      10.0             12.2
C78        c          61.0       52.0       1.0        648.0      826.0      10.0             12.9
C69        c          37.0       47.0       1.0        0.0        977.0      10.0             10.7
C5         c          15.0       30.0       3.0        21.0       182.0      10.0             11.8
C61        c          12.0       24.0       1.0        329.0      551.0      10.0             14.3
C75        c          49.0       11.0       2.0        0.0        962.0      10.0             10.5
C71        c          57.0       68.0       2.0        0.0        950.0      10.0             14.4
C17        c          5.0        30.0       1.0        0.0        959.0      10.0             12.7

Q Mobile charging vehicle battery capacity /190.41/
g inverse recharging rate of mobile charging vehicle /2.09/
v average Velocity /1.0/
